# Supplementary material for: Reconstitution of C9orf72 GGGGCC repeat-associated non-AUG translation with purified human translation factors
Source: Sci Rep. 2023 Dec 20;13:22826. doi: 10.1038/s41598-023-50188-z (PMC10739749; doi:10.1038/s41598-023-50188-z)
Supplement: Supplementary file 2 — Supplementary Information 2. [file 41598_2023_50188_MOESM2_ESM.xlsx]

## Sheet: Sheet1
Supplemental table 1. Raw data of relative luminescence unit(RLU) in Fig. 3, S2
Reporter	In vitro translation system	Mean RLU ± S.D.	Relative to GA Frame(%)
IRES-ATG-80R-Nluc (GA)	Human PURE-IRES	8992000±981280	1
IRES-ATG-80R-+1Nluc (GP)	Human PURE-IRES	312233±20601	0.0347235
IRES-ATG-80R-+2Nluc (GR)	Human PURE-IRES	163300±9021	0.019
Reporter	In vitro translation system	Mean RLU ± S.D.	Relative to GA frame(%)
IRES-TTT-80R-Nluc (GA)	Human PURE-IRES	76623±2087	1
IRES-TTT-80R-+1Nluc (GP)	Human PURE-IRES	3036±203	0.0396224
IRES-TTT-80R-+2Nluc (GR)	Human PURE-IRES	7943±267	0.103667
Reporter	In vitro translation system	Mean RLU ± S.D.	Relative to GA frame(%)
HCV-IRES-ATG-3R-Nluc (GA)	Human PURE-IRES	46500000±2780953	1
HCV-IRES-ATG-3R-+1Nluc (GP)	Human PURE-IRES	573200±75002	0.0123269
HCV-IRES-ATG-3R-+2Nluc (GR)	Human PURE-IRES	1412000±104990	0.0303656
Reporter	In vitro translation system	Mean RLU ± S.D.	Relative to GA Frame(%)
IRES-ATG-80R-Nluc (GA)	HeLa lysate	282166667±12334640	1
IRES-ATG-80R-+1Nluc (GP)	HeLa lysate	3361333±40054	0.0119126
IRES-ATG-80R-+2Nluc (GR)	HeLa lysate	1958666±32347	0.00694152
Reporter	In vitro translation system	Mean RLU ± S.D.	Relative to GA Frame(%)
IRES-TTT-80R-Nluc (GA)	HeLa lysate	37026667±2511779	1
IRES-TTT-80R-+1Nluc (GP)	HeLa lysate	846700±58698	0.0228673
IRES-TTT-80R-+2Nluc (GR)	HeLa lysate	1384667±129963	0.0373965
Reporter	In vitro translation system	Mean RLU ± S.D.	Relative to GA Frame(%)
IRES-ATG-3R-Nluc (GA)	HeLa lysate	357733333±17701507	1
IRES-ATG-3R-+1Nluc (GP)	HeLa lysate	706467±34192	0.00197484
IRES-ATG-3R-+2Nluc (GR)	HeLa lysate	2012667±142627	0.00562616
