# Supplementary material for: Reconstitution of C9orf72 GGGGCC repeat-associated non-AUG translation with purified human translation factors
Source: Sci Rep. 2023 Dec 20;13:22826. doi: 10.1038/s41598-023-50188-z (PMC10739749; doi:10.1038/s41598-023-50188-z)
Supplement: Supplementary file 3 — Supplementary Information 3. [file 41598_2023_50188_MOESM3_ESM.xlsx]

## Sheet: Sheet1
Supplemental table 2. Raw data of relative luminescence unit(RLU) in Fig. 4C, S4C
Reporter	In vitro translation system	Mean RLU ± S.D.	Expression relative to AUG-Nluc (%)	Expression relative to GA frame (%)
AUG-Nluc-3xFLAG	Human PURE-cap	2382478±123034	1	-
GGG-Nluc-3xFLAG	Human PURE-cap	12038±2155	0.00505279	-
C9CUG-80R-Nluc-3xFLAG (GA)	Human PURE-cap	276578±15629	0.116088	1
C9CUG-80R-Nluc-3xFLAG (GP)	Human PURE-cap	47622±2733	0.0199882	0.172181
C9CUG-80R-Nluc-3xFLAG (GR)	Human PURE-cap	288445±32944	0.121069	1.04291
Reporter	In vitro translation system	Mean RLU ± S.D.	Expression relative to AUG-Nluc (%)	Expression relative to GA frame (%)
AUG-Nluc-3xFLAG	HeLa lysate	1145667±128702	1	-
GGG-Nluc-3xFLAG	HeLa lysate	230±14	0.000201047	-
C9CUG-80R-Nluc-3xFLAG (GA)	HeLa lysate	1780000±244154	1.55368	1
C9CUG-80R-Nluc-3xFLAG (GP)	HeLa lysate	94120±16767	0.082153	0.0528764
C9CUG-80R-Nluc-3xFLAG (GR)	HeLa lysate	437933±41354	0.382252	0.24603
