# Supplementary material for: Reconstitution of C9orf72 GGGGCC repeat-associated non-AUG translation with purified human translation factors
Source: Sci Rep. 2023 Dec 20;13:22826. doi: 10.1038/s41598-023-50188-z (PMC10739749; doi:10.1038/s41598-023-50188-z)
Supplement: Supplementary file 4 — Supplementary Information 4. [file 41598_2023_50188_MOESM4_ESM.xlsx]

## Sheet: Sheet1
Supplemental table 3. Plasmid list
Name	Feature	Source
pcDNA5-T7-C9CUG-80rp-3FT	T7-C9CUG-80rp-Myc(GA)	Fujino et al., 2023
pcDNA5-T7-HCV-IRES-80rp-Myc(GA)	T7-HCV-IRES-ATG-80rp-Myc(GA)	This study
pcDNA5-T7-IRES-ATG-80rp-Nluc-3xHA	T7-IRES-ATG-80R-Nluc-3xHA	This study
pcDNA5-T7-IRES-ATG-80rp-+1Nluc-3xHA	T7-IRES-ATG-80R-+1Nluc-3xHA	This study
pcDNA5-T7-IRES-ATG-80rp-+2Nluc-3xHA	T7-IRES-ATG-80R-+2Nluc-3xHA	This study
pcDNA5-T7-IRES-TTT-80rp-Nluc-3xHA	T7-IRES-TTT-80R-Nluc-3xHA	This study
pcDNA5-T7-IRES-TTT-80rp-+1Nluc-3xHA	T7-IRES-TTT-80R-+1Nluc-3xHA	This study
pcDNA5-T7-IRES-TTT-80rp-+2Nluc-3xHA	T7-IRES-TTT-80R-+2Nluc-3xHA	This study
pcDNA5-T7-IRES-3rp-Nluc-3xHA	T7-IRES-3R-Nluc-3xHA	This study
pcDNA5-T7-IRES-3rp-+1Nluc-3xHA	T7-IRES-3R-+1Nluc-3xHA	This study
pcDNA5-T7-IRES-3rp-+2Nluc-3xHA	T7-IRES-3R-+2Nluc-3xHA	This study
pcDNA5-T7-kozak-ATG-nLuc-3xFLAG	T7-kozak-ATG-NLuc-3xFLAG	This study
pcDNA5-T7-kozak-GGG-nLuc-3xFLAG	T7-kozak-GGG-NLuc-3xFLAG	This study
pcDNA5-T7-C9CUG-80rp-GGG-Nluc-3xFLAG	T7-C9CUG-80R-GGG-Nluc-3xFLAG	This study
pcDNA5-T7-C9CUG-80rp-GGG-+1Nluc-3xFLAG	T7-C9CUG-80R-GGG-+1Nluc-3xFLAG	This study
pcDNA5-T7-C9CUG-80rp-GGG-+2Nluc-3xFLAG	T7-C9CUG-80R-GGG-+2Nluc-3xFLAG	This study
pcDNA5-T7-C9CUG-3rp-GGG-Nluc-3xFLAG	T7-C9CUG-3R-GGG-Nluc-3xFLAG	This study
pcDNA5-T7-C9CUG-8rp-GGG-Nluc-3xFLAG	T7-C9CUG-8R-GGG-Nluc-3xFLAG	This study
pcDNA5-T7-C9CUG-29rp-GGG-Nluc-3xFLAG	T7-C9CUG-29R-GGG-Nluc-3xFLAG	This study
pcDNA5-T7-C9CUG-3rp-GGG-+1Nluc-3xFLAG	T7-C9CUG-3R-GGG-+1Nluc-3xFLAG	This study
pcDNA5-T7-C9CUG-8rp-GGG-+1Nluc-3xFLAG	T7-C9CUG-8R-GGG+1-Nluc-3xFLAG	This study
pcDNA5-T7-C9CUG-29rp-GGG-+1Nluc-3xFLAG	T7-C9CUG-29R-GGG-+1Nluc-3xFLAG	This study
pcDNA5-T7-C9AUG-80rp-GGG-Nluc-3xFLAG	T7-C9AUG-80R-GGG-Nluc-3xFLAG	This study
pcDNA5-T7-C9AUG-3rp-GGG-Nluc-3xFLAG	T7-C9AUG-3R-GGG-Nluc-3xFLAG	This study
pcDNA5-T7-C9AUG-8rp-GGG-Nluc-3xFLAG	T7-C9AUG-8R-GGG-Nluc-3xFLAG	This study
pcDNA5-T7-C9AUG-29rp-GGG-Nluc-3xFLAG	T7-C9AUG-29R-GGG-Nluc-3xFLAG	This study
pcDNA5-T7-C9CUG-80rp-Nluc-3xHA	T7-C9CUG-80R-Nluc-3xHA	This study
pcDNA5-T7-kozak-CTG-nLuc-3xFLAG	T7-kozak-CTG-NLuc-3xFLAG	This study
pcDNA5-T7-kozak-AGG-nLuc-3xFLAG	T7-kozak-AGG-NLuc-3xFLAG	This study
pcDNA5-T7-C9Δ-80rp-GGG-Nluc-3xFLAG	T7-C9Δ-80R-GGG-Nluc-3xFLAG	This study
pcDNA5-T7-C9Δ-80rp-GGG-+1Nluc-3xFLAG	T7-C9Δ-80R-GGG-+1Nluc-3xFLAG	This study
pcDNA5-T7-C9AUG-80rp-GGG-Nluc-3xFLAG	T7-C9AUG-80R-GGG-Nluc-3xFLAG	This study
pcDNA5-T7-C9GGG-80rp-GGG-Nluc-3xFLAG	T7-C9GGG-80R-GGG-Nluc-3xFLAG	This study
pUC-T7_HCV-IRES-CAG80-3x3FT	T7_HCV-IRES-CAG80-3x3FT	Gifted from Dr. Imataka
pNL-CMV-Nluc	pNL-CMV-Nluc	Gifted from Dr. Imataka
