# Supplementary material for: Reconstitution of C9orf72 GGGGCC repeat-associated non-AUG translation with purified human translation factors
Source: Sci Rep. 2023 Dec 20;13:22826. doi: 10.1038/s41598-023-50188-z (PMC10739749; doi:10.1038/s41598-023-50188-z)
Supplement: Supplementary file 5 — Supplementary Information 5. [file 41598_2023_50188_MOESM5_ESM.xlsx]

## Sheet: Sheet1
Supplemental table 4. Oligo nucleotide List
Name	Sequence	Note
HI_0251	aaagaagctttaatacgactcactatagggagaccggc	Fwd HCV-IRES-ATG/TTT-C9
HI_0338	TTTgcgcgcTggtttttctttgaggtttaggattc	RevHCV-IRES-ATG/TTT-C9
HI_0308	caattctgcagatatccagcacagtgG	Fwd_80R_GGG_Nluc_3xFLAG
HI_0284	accggctgcagtgaattagcggccgcggatgatcc	Rev_primer 3x3FT for G4C2_80rps
HI_0309	caattctgcagAatatccagcacagtgG	Fwd_80R_+1_GPGGG_Nluc_3xFLAG
HI_0310	caattctgcagAAatatccagcacagtgG	Fwd_80R_+2_GR_GGG_Nluc_3xFLAG
HI_0320	ttgcccttGCCACCATGGtcttcacactcgaagatttcg	Fwd_ATG-Nluc_3xFLAG
HI_0321	CCATGGTGGCaagggcaattccaccacactggac	Rev_ATG-Nluc_3xFLAG
HI_0322	ttgcccttGCCACCGGGGtcttcacactcgaagatttcg	Fwd_GGG-Nluc_3xFLAG
HI_0323	CCCCGGTGGCaagggcaattccaccacactggac	Rev_GGG-Nluc_3xFLAG
HI_0294	tgcgaacgcattctggcggactacaaagaccacgacgga	Fwd_nLuc_Cterminal_3xFLAG
HI_0295	taattcactgcagccggtttctagagtcggggcggccggccgcttcgag	Fwd_nLuc_vector
HI_0296	tggatatctgcagggtggctttaccaacagtaccggattg	Rev_nLuc_vector
HI_0286	cctagcgcgcgactcctgagttccagagcttgc	Rev_primer HindIII-T7-C9intron-CTG-BssHII
HI_0287	cctagcgcgcgactcctgagttcCATagcttgctacag	Rev_primer HindIII-T7-C9intron-ATG-BssHII
HI_0288	cctagcgcgcgactcctgagttcCCCagcttgctacag	Rev_primer HindIII-T7-C9intron-GGG-BssHII
HI_0392	GGTGGCaagggcaattccaccacactg	Rev_near-cognate-Nluc via GibsonAssembly
HI_0393	ggaattgcccttGCCACCCTGGtcttcacactcgaag	Fwd_CTG-Nluc via GibsonAssembly
HI_0394	ggaattgcccttGCCACCAGGGtcttcacactc	Fwd_AGG-Nluc via GibsonAssembly
HI_0113	GGTATGGCTTCATTCAGCTCCGGTTCCCAACGATC	Fwd primer to amplify between AmpR middle (AmpR universal)
HI_0118	GAGCTGAATGAAGCCATACCAAACGACGAG	Rev primer to amplify between AmpR (AmpR universal)
HI_0405	ctagcgcgcttaatctttatcaggtcttttcttgttc	Rev_C9_intron_deletion_BssHII
