# Supplementary material for: Reconstitution of C9orf72 GGGGCC repeat-associated non-AUG translation with purified human translation factors
Source: Sci Rep. 2023 Dec 20;13:22826. doi: 10.1038/s41598-023-50188-z (PMC10739749; doi:10.1038/s41598-023-50188-z)
Supplement: Supplementary file 6 — Supplementary Information 6. [file 41598_2023_50188_MOESM6_ESM.xlsx]

## Sheet: Sheet1
Supplemental table 5. Anti-body list
Antibody Name	Source	Identifier
Anti-Myc Tag Antibody, clone 4A6	Merck	05-724
Monoclonal Anti-HA, clone HA-7	Sigma-Aldrich	H9658
Monoclonal ANTI-FLAG® M2, Clone M2	Sigma-Aldrich	F1804
Anti-Mouse IgG (Whole Molecule) Peroxidase Conjugate	Sigma-Aldrich	A 4416
